# Supplementary material for: Irisin in Reproduction: Its Roles and Therapeutic Potential in Male and Female Fertility Disorders
Source: Biomolecules. 2024 Sep 27;14(10):1222. doi: 10.3390/biom14101222 (PMC11505643; doi:10.3390/biom14101222)
Supplement: Supplementary file 1 [file biomolecules-14-01222-s001.zip]

Archive with 1 entries (1 files):
- biomolecules-3043173-supplementary.pdf
